# Supplementary material for: Evaluating the distribution of African swine fever virus within a feed mill environment following manufacture of inoculated feed
Source: PLoS One. 2021 Aug 12;16(8):e0256138. doi: 10.1371/journal.pone.0256138 (PMC8360541; doi:10.1371/journal.pone.0256138)
Supplement: S1 File — (XLSX) [file pone.0256138.s001.xlsx]

## Sheet: Data Input
Sample ID	Feed batch	Swab	Reaction	Sampling Site	Sampling Site Key	Sampling Zone	Cycle threshold	Genomic copy Number	PCR Result
1	1	1	1	A	MixerRibbon	M1	ND	0	0
2	1	1	2	A	MixerRibbon	M1	ND	0	0
3	1	2	1	B	MixerBarrel	M1	ND	0	0
4	1	2	2	B	MixerBarrel	M1	ND	0	0
5	1	3	1	C	MixerDischarge	M1	ND	0	0
6	1	3	2	C	MixerDischarge	M1	ND	0	0
7	1	4	1	D	BucketElevatorBucket	M1	ND	0	0
8	1	4	2	D	BucketElevatorBucket	M1	ND	0	0
9	1	5	1	E	BucketElevatorBelt	M1	ND	0	0
10	1	5	2	E	BucketElevatorBelt	M1	ND	0	0
11	1	6	1	F	BucketElevatorDischarge	M1	ND	0	0
12	1	6	2	F	BucketElevatorDischarge	M1	ND	0	0
13	1	7	1	G	Wallclosetomixer	M2	ND	0	0
14	1	7	2	G	Wallclosetomixer	M2	ND	0	0
15	1	8	1	H	Wallclosetobucketelevator	M2	ND	0	0
16	1	8	2	H	Wallclosetobucketelevator	M2	ND	0	0
17	1	9	1	I	Floorclosetomixer	M2	ND	0	0
18	1	9	2	I	Floorclosetomixer	M2	ND	0	0
19	1	10	1	J	Floorclosetobucketelevator	M2	ND	0	0
20	1	10	2	J	Floorclosetobucketelevator	M2	ND	0	0
21	1	11	1	K	Ceilingclosetomixer	M2	ND	0	0
22	1	11	2	K	Ceilingclosetomixer	M2	ND	0	0
23	1	12	1	M	Wallfarfrommixer	M3	ND	0	0
24	1	12	2	M	Wallfarfrommixer	M3	ND	0	0
25	1	13	1	O	Floorfarfrommixer	M3	ND	0	0
26	1	13	2	O	Floorfarfrommixer	M3	ND	0	0
27	1	14	1	P	Floorfarfrombucketelevator	M3	ND	0	0
28	1	14	2	P	Floorfarfrombucketelevator	M3	ND	0	0
29	1	15	1	Q	Ceilingfarfrommixer	M3	ND	0	0
30	1	15	2	Q	Ceilingfarfrommixer	M3	ND	0	0
31	1	16	1	S	BootResearcherA	M4	ND	0	0
32	1	16	2	S	BootResearcherA	M4	ND	0	0
33	1	17	1	T	BootResearcherB	M4	ND	0	0
34	1	17	2	T	BootResearcherB	M4	ND	0	0
35	1	18	1	U	BootResearcherC	M4	ND	0	0
36	1	18	2	U	BootResearcherC	M4	ND	0	0
37	2	19	1	A	MixerRibbon	M1	34.1384	6472.8	1
38	2	19	2	A	MixerRibbon	M1	33.2373	10838.7	1
39	2	20	1	B	MixerBarrel	M1	34.1648	6376.12	1
40	2	20	2	B	MixerBarrel	M1	35.0352	3875.19	1
41	2	21	1	C	MixerDischarge	M1	ND	0	0
42	2	21	2	C	MixerDischarge	M1	ND	0	0
43	2	22	1	D	BucketElevatorBucket	M1	36.5275	1650.16	1
44	2	22	2	D	BucketElevatorBucket	M1	35.2986	3333.2	1
45	2	23	1	E	BucketElevatorBelt	M1	35.4923	2983.52	1
46	2	23	2	E	BucketElevatorBelt	M1	34.1094	6581.08	1
47	2	24	1	F	BucketElevatorDischarge	M1	34.793	4451.2	1
48	2	24	2	F	BucketElevatorDischarge	M1	ND	0	0
49	2	25	1	G	Wallclosetomixer	M2	36.0702	2143.62	1
50	2	25	2	G	Wallclosetomixer	M2	35.7445	2582.68	1
51	2	26	1	H	Wallclosetobucketelevator	M2	ND	0	0
52	2	26	2	H	Wallclosetobucketelevator	M2	39.2672	344.22	1
53	2	27	1	I	Floorclosetomixer	M2	37.4721	961.275	1
54	2	27	2	I	Floorclosetomixer	M2	ND	0	0
55	2	28	1	J	Floorclosetobucketelevator	M2	34.6822	4742.5	1
56	2	28	2	J	Floorclosetobucketelevator	M2	34.4588	5388.84	1
57	2	29	1	K	Ceilingclosetomixer	M2	33.0823	11843.8	1
58	2	29	2	K	Ceilingclosetomixer	M2	36.2407	1944.37	1
59	2	30	1	M	Wallfarfrommixer	M3	ND	0	0
60	2	30	2	M	Wallfarfrommixer	M3	ND	0	0
61	2	31	1	O	Floorfarfrommixer	M3	40.0756	216.767	1
62	2	31	2	O	Floorfarfrommixer	M3	39.9555	232.181	1
63	2	32	1	P	Floorfarfrombucketelevator	M3	ND	0	0
64	2	32	2	P	Floorfarfrombucketelevator	M3	ND	0	0
65	2	33	1	Q	Ceilingfarfrommixer	M3	ND	0	0
66	2	33	2	Q	Ceilingfarfrommixer	M3	37.5729	907.382	1
67	2	34	1	S	BootResearcherA	M4	34.4595	5386.82	1
68	2	34	2	S	BootResearcherA	M4	33.9309	7288.84	1
69	2	35	1	T	BootResearcherB	M4	32.1165	20580.1	1
70	2	35	2	T	BootResearcherB	M4	31.8275	24280.6	1
71	2	36	1	U	BootResearcherC	M4	28.2474	188251	1
72	2	36	2	U	BootResearcherC	M4	29.1888	109862	1
73	3	37	1	A	MixerRibbon	M1	ND	0	0
74	3	37	2	A	MixerRibbon	M1	37.2026	1121.51	1
75	3	38	1	B	MixerBarrel	M1	38.2952	600.25	1
76	3	38	2	B	MixerBarrel	M1	ND	0	0
77	3	39	1	C	MixerDischarge	M1	36.6508	1537.73	1
78	3	39	2	C	MixerDischarge	M1	36.3932	1781.94	1
79	3	40	1	D	BucketElevatorBucket	M1	ND	0	0
80	3	40	2	D	BucketElevatorBucket	M1	36.0044	2225.83	1
81	3	41	1	E	BucketElevatorBelt	M1	39.1901	359.74	1
82	3	41	2	E	BucketElevatorBelt	M1	ND	0	0
83	3	42	1	F	BucketElevatorDischarge	M1	ND	0	0
84	3	42	2	F	BucketElevatorDischarge	M1	ND	0	0
85	3	43	1	G	Wallclosetomixer	M2	ND	0	0
86	3	43	2	G	Wallclosetomixer	M2	ND	0	0
87	3	44	1	H	Wallclosetobucketelevator	M2	37.4198	990.467	1
88	3	44	2	H	Wallclosetobucketelevator	M2	38.2205	626.46	1
89	3	45	1	I	Floorclosetomixer	M2	ND	0	0
90	3	45	2	I	Floorclosetomixer	M2	ND	0	0
91	3	46	1	J	Floorclosetobucketelevator	M2	35.4964	2976.55	1
92	3	46	2	J	Floorclosetobucketelevator	M2	35.3406	3254.06	1
93	3	47	1	K	Ceilingclosetomixer	M2	38.4394	552.712	1
94	3	47	2	K	Ceilingclosetomixer	M2	ND	0	0
95	3	48	1	M	Wallfarfrommixer	M3	ND	0	0
96	3	48	2	M	Wallfarfrommixer	M3	ND	0	0
97	3	49	1	O	Floorfarfrommixer	M3	41.6616	87.4893	1
98	3	49	2	O	Floorfarfrommixer	M3	42.5117	118.969	1
99	3	50	1	P	Floorfarfrombucketelevator	M3	39.4551	309.136	1
100	3	50	2	P	Floorfarfrombucketelevator	M3	ND	0	0
101	3	51	1	Q	Ceilingfarfrommixer	M3	ND	0	0
102	3	51	2	Q	Ceilingfarfrommixer	M3	34.8262	4367.46	1
103	3	52	1	S	BootResearcherA	M4	34.0052	6985.64	1
104	3	52	2	S	BootResearcherA	M4	36.0458	2173.78	1
105	3	53	1	T	BootResearcherB	M4	32.312	18402.8	1
106	3	53	2	T	BootResearcherB	M4	31.722	25790.7	1
107	3	54	1	U	BootResearcherC	M4	31.7516	25357.7	1
108	3	54	2	U	BootResearcherC	M4	32.6385	15267.3	1
109	4	55	1	A	MixerRibbon	M1	ND	0	0
110	4	55	2	A	MixerRibbon	M1	ND	0	0
111	4	56	1	B	MixerBarrel	M1	ND	0	0
112	4	56	2	B	MixerBarrel	M1	ND	0	0
113	4	57	1	C	MixerDischarge	M1	39.1872	360.35	1
114	4	57	2	C	MixerDischarge	M1	ND	0	0
115	4	58	1	D	BucketElevatorBucket	M1	35.4584	3041.87	1
116	4	58	2	D	BucketElevatorBucket	M1	38.569	513.215	1
117	4	59	1	E	BucketElevatorBelt	M1	ND	0	0
118	4	59	2	E	BucketElevatorBelt	M1	ND	0	0
119	4	60	1	F	BucketElevatorDischarge	M1	38.2743	607.466	1
120	4	60	2	F	BucketElevatorDischarge	M1	39.9616	231.373	1
121	4	61	1	G	Wallclosetomixer	M2	38.4568	547.245	1
122	4	61	2	G	Wallclosetomixer	M2	41.3286	105.851	1
123	4	62	1	H	Wallclosetobucketelevator	M2	ND	0	0
124	4	62	2	H	Wallclosetobucketelevator	M2	42.9784	155.379	1
125	4	63	1	I	Floorclosetomixer	M2	ND	0	0
126	4	63	2	I	Floorclosetomixer	M2	ND	0	0
127	4	64	1	J	Floorclosetobucketelevator	M2	ND	0	0
128	4	64	2	J	Floorclosetobucketelevator	M2	35.6403	2741.33	1
129	4	65	1	K	Ceilingclosetomixer	M2	ND	0	0
130	4	65	2	K	Ceilingclosetomixer	M2	ND	0	0
131	4	66	1	M	Wallfarfrommixer	M3	ND	0	0
132	4	66	2	M	Wallfarfrommixer	M3	ND	0	0
133	4	67	1	O	Floorfarfrommixer	M3	37.3773	1014.84	1
134	4	67	2	O	Floorfarfrommixer	M3	37.0598	1216.96	1
135	4	68	1	P	Floorfarfrombucketelevator	M3	38.7556	461.269	1
136	4	68	2	P	Floorfarfrombucketelevator	M3	38.1738	643.441	1
137	4	69	1	Q	Ceilingfarfrommixer	M3	ND	0	0
138	4	69	2	Q	Ceilingfarfrommixer	M3	ND	0	0
139	4	70	1	S	BootResearcherA	M4	34.0048	6986.96	1
140	4	70	2	S	BootResearcherA	M4	33.446	9619.19	1
141	4	71	1	T	BootResearcherB	M4	34.8285	4361.6	1
142	4	71	2	T	BootResearcherB	M4	33.2614	10690.5	1
143	4	72	1	U	BootResearcherC	M4	33.4999	9327.1	1
144	4	72	2	U	BootResearcherC	M4	33.1326	11507.8	1
145	5	73	1	A	MixerRibbon	M1	35.7533	2569.71	1
146	5	73	2	A	MixerRibbon	M1	36.3462	1830.54	1
147	5	74	1	B	MixerBarrel	M1	ND	0	0
148	5	74	2	B	MixerBarrel	M1	ND	0	0
149	5	75	1	C	MixerDischarge	M1	ND	0	0
150	5	75	2	C	MixerDischarge	M1	36.4749	1700.54	1
151	5	76	1	D	BucketElevatorBucket	M1	ND	0	0
152	5	76	2	D	BucketElevatorBucket	M1	ND	0	0
153	5	77	1	E	BucketElevatorBelt	M1	38.6491	490.232	1
154	5	77	2	E	BucketElevatorBelt	M1	ND	0	0
155	5	78	1	F	BucketElevatorDischarge	M1	38.1882	638.151	1
156	5	78	2	F	BucketElevatorDischarge	M1	26.8063	429314	1
157	5	79	1	G	Wallclosetomixer	M2	38.1319	659.031	1
158	5	79	2	G	Wallclosetomixer	M2	ND	0	0
159	5	80	1	H	Wallclosetobucketelevator	M2	ND	0	0
160	5	80	2	H	Wallclosetobucketelevator	M2	ND	0	0
161	5	81	1	I	Floorclosetomixer	M2	ND	0	0
162	5	81	2	I	Floorclosetomixer	M2	ND	0	0
163	5	82	1	J	Floorclosetobucketelevator	M2	ND	0	0
164	5	82	2	J	Floorclosetobucketelevator	M2	ND	0	0
165	5	83	1	K	Ceilingclosetomixer	M2	ND	0	0
166	5	83	2	K	Ceilingclosetomixer	M2	ND	0	0
167	5	84	1	M	Wallfarfrommixer	M3	ND	0	0
168	5	84	2	M	Wallfarfrommixer	M3	39.1184	374.809	1
169	5	85	1	O	Floorfarfrommixer	M3	38.583	509.133	1
170	5	85	2	O	Floorfarfrommixer	M3	41.5985	90.7057	1
171	5	86	1	P	Floorfarfrombucketelevator	M3	ND	0	0
172	5	86	2	P	Floorfarfrombucketelevator	M3	ND	0	0
173	5	87	1	Q	Ceilingfarfrommixer	M3	ND	0	0
174	5	87	2	Q	Ceilingfarfrommixer	M3	ND	0	0
175	5	88	1	S	BootResearcherA	M4	35.3784	3184.33	1
176	5	88	2	S	BootResearcherA	M4	35.0769	3783.91	1
177	5	89	1	T	BootResearcherB	M4	33.9586	7174.42	1
178	5	89	2	T	BootResearcherB	M4	34.0795	6694.8	1
179	5	90	1	U	BootResearcherC	M4	33.1653	11294.4	1
180	5	90	2	U	BootResearcherC	M4	32.8102	13838.6	1
181	6	91	1	A	MixerRibbon	M1	ND	0	0
182	6	91	2	A	MixerRibbon	M1	39.038	392.443	1
183	6	92	1	B	MixerBarrel	M1	ND	0	0
184	6	92	2	B	MixerBarrel	M1	ND	0	0
185	6	93	1	C	MixerDischarge	M1	ND	0	0
186	6	93	2	C	MixerDischarge	M1	ND	0	0
187	6	94	1	D	BucketElevatorBucket	M1	ND	0	0
188	6	94	2	D	BucketElevatorBucket	M1	ND	0	0
189	6	95	1	E	BucketElevatorBelt	M1	36.6374	1549.6	1
190	6	95	2	E	BucketElevatorBelt	M1	36.6954	1499.05	1
191	6	96	1	F	BucketElevatorDischarge	M1	34.7894	4460.3	1
192	6	96	2	F	BucketElevatorDischarge	M1	36.2667	1915.64	1
193	6	97	1	G	Wallclosetomixer	M2	ND	0	0
194	6	97	2	G	Wallclosetomixer	M2	40.0707	217.374	1
195	6	98	1	H	Wallclosetobucketelevator	M2	ND	0	0
196	6	98	2	H	Wallclosetobucketelevator	M2	ND	0	0
197	6	99	1	I	Floorclosetomixer	M2	ND	0	0
198	6	99	2	I	Floorclosetomixer	M2	ND	0	0
199	6	100	1	J	Floorclosetobucketelevator	M2	ND	0	0
200	6	100	2	J	Floorclosetobucketelevator	M2	37.3153	1051.48	1
201	6	101	1	K	Ceilingclosetomixer	M2	36.3301	1847.49	1
202	6	101	2	K	Ceilingclosetomixer	M2	ND	0	0
203	6	102	1	M	Wallfarfrommixer	M3	37.2709	1078.52	1
204	6	102	2	M	Wallfarfrommixer	M3	39.2549	346.659	1
205	6	103	1	O	Floorfarfrommixer	M3	37.6937	846.787	1
206	6	103	2	O	Floorfarfrommixer	M3	ND	0	0
207	6	104	1	P	Floorfarfrombucketelevator	M3	ND	0	0
208	6	104	2	P	Floorfarfrombucketelevator	M3	ND	0	0
209	6	105	1	Q	Ceilingfarfrommixer	M3	ND	0	0
210	6	105	2	Q	Ceilingfarfrommixer	M3	ND	0	0
211	6	106	1	S	BootResearcherA	M4	35.0668	3805.8	1
212	6	106	2	S	BootResearcherA	M4	34.8416	4329.03	1
213	6	107	1	T	BootResearcherB	M4	30.7658	44570.2	1
214	6	107	2	T	BootResearcherB	M4	31.1181	36433.3	1
215	6	108	1	U	BootResearcherC	M4	32.1621	20050	1
216	6	108	2	U	BootResearcherC	M4	32.9921	12470.8	1
